# Supplementary material for: Exploring the Clinical Utility of the Music Therapy Assessment Tool for Awareness in Disorders of Consciousness (MATADOC) with People with End-Stage Dementia
Source: Brain Sci. 2022 Sep 28;12(10):1306. doi: 10.3390/brainsci12101306 (PMC9599261; doi:10.3390/brainsci12101306)
Supplement: Supplementary file 1 [file brainsci-12-01306-s001.zip]

Archive with 1 entries (1 files):
- brainsci-1910615-supplementary.pdf
